# Supplementary material for: Good Manufacturing Practice-Derived Human Liver Stem Cell Extracellular Vesicles Attenuate Liver Fibrosis In Vivo
Source: Cells. 2026 Apr 9;15(8):661. doi: 10.3390/cells15080661 (PMC13114769; doi:10.3390/cells15080661)
Supplement: Supplementary file 1 [file cells-15-00661-s001.zip]

Archive with 1 entries (1 files):
- cells-4180986-supplementary.pdf
